# Supplementary material for: Flowering Synchronization Using Artificial Light Control for Crossbreeding Hemp (Cannabis sativa L.) with Varied Flowering Times
Source: Plants (Basel). 2025 Feb 15;14(4):594. doi: 10.3390/plants14040594 (PMC11859550; doi:10.3390/plants14040594)
Supplement: Supplementary file 1 [file plants-14-00594-s001.zip]

Archive with 1 entries (1 files):
- plants-3450732-supplementary.xlsx
