# Supplementary material for: Flowering Synchronization Using Artificial Light Control for Crossbreeding Hemp (Cannabis sativa L.) with Varied Flowering Times
Source: Plants (Basel). 2025 Feb 15;14(4):594. doi: 10.3390/plants14040594 (PMC11859550; doi:10.3390/plants14040594)
Supplement: Supplementary file 1 [file plants-14-00594-s001.zip › plants-3450732-supplementary.xlsx]

## Sheet: Table S1
Supplementary materials Somody; Molnár, 2025. Flowering Synchronization Using Artificial Light Control for Crossbreeding Hemp (Cannabis sativa L.) with Varied Flowering Times
Supplementary Table S1.
Seed Number	TKW	r	prob.
Cycle_2_B_Seedno	Cycle_2_B_TKW	0.00745655	0.901322
Cycle_3_B_Seedno	Cycle_3_B_TKW	-0.0328352	0.609027
Cycle_4_B_Seedno	Cycle_4_B_TKW	0.179217	0.0774431
Cycle_5_B_Seedno	Cycle_5_B_TKW	-0.119967	0.00908451
Cycle_2_E_Seedno	Cycle_2_E_TKW	-0.00605614	0.936969
Cycle_3_E_Seedno	Cycle_3_E_TKW	-0.0540044	0.580628
Cycle_4_E_Seedno	Cycle_4_E_TKW	0.0955494	0.287199
Cycle_5_E_Seedno	Cycle_5_E_TKW	0.101842	0.0103504
Cycle_6_E_Seedno	Cycle_6_E_TKW	-0.0787237	0.0748358
